# Supplementary material for: Combined Radionuclide Therapy and Immunotherapy for Treatment of Triple Negative Breast Cancer
Source: Int J Mol Sci. 2021 May 3;22(9):4843. doi: 10.3390/ijms22094843 (PMC8124136; doi:10.3390/ijms22094843)
Supplement: Supplementary file 1 [file ijms-22-04843-s001.zip]

Archive with 1 entries (1 files):
- ijms-1196150-supplementary.pdf
